# Supplementary material for: Multilevel Analysis of Body Composition in Elite and Sub-Elite Female Volleyball Players: Structural and Potentially Modifiable Characteristics
Source: Sports (Basel). 2026 May 29;14(6):223. doi: 10.3390/sports14060223 (PMC13307310; doi:10.3390/sports14060223)
Supplement: Supplementary file 1 [file sports-14-00223-s001.zip]

Archive with 11 entries (10 files):
- Supplementary Table S1_libero.pdf
- Supplementary Table S2_setter.pdf
- Supplementary Table S3_opposite.pdf
- Supplementary Table S4_outside hitter.pdf
- Supplementary Table S5_middle blocker.pdf
- __MACOSX/
- __MACOSX/._Supp_table 1_libero.docx
- __MACOSX/._Supp_table 2_setter.docx
- __MACOSX/._Supp_table 3_opposite.docx
- __MACOSX/._Supp_table 4_outside hitter.docx
- __MACOSX/._Supp_table 5_middle blocker.docx
